# Supplementary material for: Predicting Site Energy Usage Intensity Using Machine Learning Models
Source: Sensors (Basel). 2022 Dec 22;23(1):82. doi: 10.3390/s23010082 (PMC9823370; doi:10.3390/s23010082)
Supplement: Supplementary file 1 [file sensors-23-00082-s001.zip]

Archive with 1 entries (1 files):
- sensors-2074107_supplementary material.pdf
